# Supplementary material for: Murine vs. Human Osteoblast Responses to Coagulation and Inflammatory Factors: Reconsidering the Use of Animal Models in Hemophilia A Research
Source: Biomedicines. 2024 Nov 22;12(12):2666. doi: 10.3390/biomedicines12122666 (PMC11726731; doi:10.3390/biomedicines12122666)
Supplement: Supplementary file 1 [file biomedicines-12-02666-s001.zip]

Archive with 1 entries (1 files):
- biomedicines-3261782-supplementary.pdf
